# Supplementary material for: Rosiglitazone Mitigates Dexamethasone-Induced Depression in Mice via Modulating Brain Glucose Metabolism and AMPK/mTOR Signaling Pathway
Source: Biomedicines. 2023 Mar 11;11(3):860. doi: 10.3390/biomedicines11030860 (PMC10046017; doi:10.3390/biomedicines11030860)
Supplement: Supplementary file 1 [file biomedicines-11-00860-s001.zip]

Archive with 1 entries (1 files):
- biomedicines-2195474-supplementary.pdf
